# Supplementary material for: Efficacy of environmental DNA to detect and quantify stream tadpoles of Odorrana splendida
Source: R Soc Open Sci. 2019 Jan 9;6(1):181798. doi: 10.1098/rsos.181798 (PMC6366209; doi:10.1098/rsos.181798)
Supplement: Data_Supplementary material [file rsos181798supp1.xlsx]

## Sheet: 2017
SiteID	Month	eDNA (1000copies/s)	tadpole N	Estimated total tadpole biomass (g)
C1	Feb	0.909476	13
C2	Feb	11.442	12
C4	Feb	0.12592	9
Km	Feb	13.1249	2
M	Feb	0	0
Ou	Feb	0	0
Rc	Feb	0.88324	0
S2	Feb	0.135857	2
Tb	Feb	0	0
Mt	Feb	0.85609	6
C1	May	18.0633	29	28.6922
C2	May	20.0038	14	24.7158
Ou	May	0	14	2.40106
Rc	May	1.02344	31	19.7062
S2	May	6.91769	34	17.252
C1	July	0.870184	27	30.2352
C2	July	48.1332	27	45.2071
C4	July	0.918263	30	54.2802
Km	July	0.709732	25	7.92614
M	July	0	6	4.93673
Ou	July	0.811742	21	23.0428
S2	July	4.37792	18	12.7782
C1	Aug	8.67913	17	10.6422
C2	Aug	2.6932	31	23.8381
C4	Aug	10.8302	33	19.8682
Km	Aug	14.1729	43	24.5511
Ou	Aug	10.0719	23	9.46582
Rc	Aug	1.08884	30	18.6038
C1	Nov	4.43582	22	17.6981
C2	Nov	0.624824	20	20.0291
C4	Nov	0.507777	14	12.9767
Km	Nov	0.385779	22	20.0759
Ou	Nov	0	10	7.65963
Rc	Nov	1.46723	13	13.8479
S2	Nov	0.446146	43	34.6297
Mt	Nov	0	3	2.34193

## Sheet: 2015
SiteID	Month	eDNA (1000copies/s)	Observed
C1	Aug	0.254509	Yes
C2	Aug	0.488907	Yes
C4	Aug	0	Yes
Km	Aug	0.016706	Yes
Ou	Aug	3.44152	Yes
Rc	Aug	11.1738	Yes
S2	Aug	0	Yes
C2	Oct	0.323163	Yes
Ou	Oct	0	Yes
C1	Dec	0.0130218	Yes
C2	Dec	0.117932	Yes
C4	Dec	0.388843	Yes
Km	Dec	0	Yes
Ou	Dec	0.023817	Yes
Rc	Dec	0.0167466	Yes
S2	Dec	0.0389779	Yes
